# Supplementary material for: Controlling Stimulated Emission via Intramolecular Charge Transfer in Amino-Coumarin Dyes: Switching from Reverse Saturable to Saturable Absorption
Source: Molecules. 2025 Sep 18;30(18):3799. doi: 10.3390/molecules30183799 (PMC12472746; doi:10.3390/molecules30183799)
Supplement: Supplementary file 1 [file molecules-30-03799-s001.zip]

Archive with 1 entries (1 files):
- molecules-3804534-supplementary.pdf
